# Supplementary material for: Diagenetic and Biological Overprints in Geochemical Signatures of the Gigantoproductus Tertiary Layer (Brachiopoda): Assessing the Paleoclimatic Interpretation
Source: Life (Basel). 2023 Mar 6;13(3):714. doi: 10.3390/life13030714 (PMC10057505; doi:10.3390/life13030714)
Supplement: Supplementary file 1 [file life-13-00714-s001.zip]

Archive with 2 entries (2 files):
- Mateos-Carralafuente et al._text.pdf
- 5. Mateos-Carralafuente et al. Supplementary Material.pdf
